# Supplementary material for: Anthocyanins and Anthocyanidins in the Management of Osteoarthritis: A Scoping Review of Current Evidence
Source: Pharmaceuticals (Basel). 2025 Feb 21;18(3):301. doi: 10.3390/ph18030301 (PMC11944859; doi:10.3390/ph18030301)
Supplement: Supplementary file 1 [file pharmaceuticals-18-00301-s001.zip]

Archive with 1 entries (1 files):
- pharmaceuticals-3454167-supplementary.pdf
